# Supplementary material for: Barriers and Facilitators to Safe Food Handling among Consumers: A Systematic Review and Thematic Synthesis of Qualitative Research Studies
Source: PLoS One. 2016 Dec 1;11(12):e0167695. doi: 10.1371/journal.pone.0167695 (PMC5132243; doi:10.1371/journal.pone.0167695)
Supplement: S1 Dataset — (XLSX) [file pone.0167695.s006.xlsx]

## Sheet: Characteristics
Refid	Studyid	Author	Title	Journal	Pages	Volume	Issue	Year	What type of document is this article?	What is the article language?	Briefly indicate what is the study methodology.&nbsp;Example designs include descriptive, grounded theory, phenomenology, ethnography, or mixed-method.	Qual Type	Framework	How were data collected?&nbsp;Specify details of data collection -> Qualitative interviews	How were data collected?&nbsp;Specify details of data collection -> Qualitative interviews (COMMENT)	How were data collected?&nbsp;Specify details of data collection -> Focus groups	How were data collected?&nbsp;Specify details of data collection -> Focus groups (COMMENT)	How were data collected?&nbsp;Specify details of data collection -> Participant observation	How were data collected?&nbsp;Specify details of data collection -> Participant observation (COMMENT)	How were data collected?&nbsp;Specify details of data collection -> Analysis of documents	How were data collected?&nbsp;Specify details of data collection -> Analysis of documents (COMMENT)	How were data collected?&nbsp;Specify details of data collection -> Questionnaire	How were data collected?&nbsp;Specify details of data collection -> Questionnaire (COMMENT)	How were data collected?&nbsp;Specify details of data collection -> Other	How were data collected?&nbsp;Specify details of data collection -> Other (COMMENT)	How were participants recruited?	When was the study conducted?	When was the study conducted?_comment	What were the key socio-demographic characteristics of the participants? E.g.&nbsp;specify gender, age range, race/ethnicity, vulnerabilities (e.g. pregnant women, immune-compromised) or other specifics of the target participants investigated.	What was the aim of the study as specified by the authors?	Topic_focus	Additional comments (if any):	N focus groups	N focus group participants	N interviews	N participants (total)	Country	Was there a clear statement of the research purpose/aims? &nbsp; Consider the following to make a judgement:&bull; Clarity of focus, explicit purpose given, supported by prior research	Was the research design and data collection strategy clearly described and appropriate to address the research aims? &nbsp; Consider the following to make a judgement: &bull; Rationale provided for research design/data collection strategy (including setting)&bull; Research design and data collection strategy were appropriate to address the research purpose/question	Was the sampling strategy clearly described and appropriate to address the research aims? &nbsp; Consider the following to make a judgement: &bull; Selection criteria detailed, and description provided for how sampling was undertaken&bull; Justification for sampling strategy and selection of participants is given	Was the method of analysis clearly described and appropriate to address the research aims? &nbsp; Consider the following to make a judgement:&bull; Approach made explicit (e.g. thematic analysis, grounded theory) and described in depth&bull; Discussion of how coding systems/conceptual frameworks evolved&bull; If thematic analysis conducted, is it clear how themes were derived?	Were the findings clearly described and supported by sufficient evidence? &nbsp; Consider the following to make a judgement:&bull; Did data provide sufficient depth, detail and richness? (e.g. illustrative quotes)&bull; Context described and taken into account in interpretation/results&bull; Approaches taken to ensure robustness (e.g. multiple analysts, triangulation, member checking/participant …	Was there evidence of researcher reflexivity? &nbsp; Consider the following to make a judgement:&bull; Discussion of relationship between the researchers and participants during data collection&bull; Researchers&rsquo; potential role and influence on study critically examined and/or discussed&bull; Evidence of how problems/complications met were dealt with	Were ethical issues taken into consideration? &nbsp; Consider the following to make a judgement:&bull; Study approved by ethics committee&bull; Sufficient details provided on how the research was explained to participants and whether ethical standards were maintained&bull; Documentation of how autonomy, consent, confidentiality, anonymity were managed&bull; Documentation of any ethical dilemmas a…	Was&nbsp;there evidence of study relevance and transferability? &nbsp; Consider the following to make a judgement:&bull; Discussion of contribution of study to existing/prior knowledge, practice, and/or policy&bull; Areas for future research identified&bull; Limitations/weaknesses of study clearly outlined&bull; Discussion of whether or how the findings can be transferred to other populations or …
25	1	K. Vlasin-Marty	Food Safety of Native American Families with Young Children in Nebraska: A Mixed Methods Study					2013	Thesis	English	Mixed-Methods; no explicit methodology: focus groups based on Health Belief Model script	Mixed-method	Health Belief Model			Focus groups	Focus group discussions were conducted in local community centers on and off Native American reservations in Nebraska. To achieve the project objective, focus groups were conducted with a sample of primary food handlers within Native American families with children 10 years of age or younger. The Krueger (1994) methodology for conducting focus group discussions was followed. Total of 8 groups, 66…					Questionnaire	Quantitative part=23 multiple choice questions, 6 true or false questions, and 10 demographic questions.			Researchers and Extension Educators identified key people within the Native American communities both on and off reservations to obtain contact information for individuals associated with communities and community centers where focus group discussions would be conducted. Convenience sampling techniques were used, including the snowball technique. Posters placed at focus group sites and community …	Not reported		Native American families with young children age 10 or younger. 77% female, mean age=38.3 +/- 14.0 years. A majority of participants had at least a high school degree or GED (n=32) or some college education (n=29). Over half of participants were unemployed (n=54; 66%)	The purpose of this study was to determine the food safety knowledge, attitudes, and behaviors of the main food preparer in Native American families with young children age 10 or younger	General		8	66		66	USA	Yes	Yes	Yes	No	Yes	No	Yes	Yes
48	2	P. N. Athearn,P. A. Kendall,V. Hillers,M. Schroeder,V. Bergmann,G. Chen,L. C. Medeiros	Awareness and acceptance of current food safety recommendations during pregnancy	Maternal & Child Health Journal	149	8	3	2004	Journal article	English	Mixed-methods (survey and focus groups); focus group scripts guided by Health Belief Model	Mixed-method	Health Belief Model			Focus groups	11 focus groups (10 English, 1 in Spanish) in 3 states, with 69 total participants. The moderator ’ s script was developed using guidelines recommended by Krueger. The 1.5-h focus group sessions began with a brief introduction about the purpose of the focus groups, followed by ice-breaker questions to draw discussion, and then a series of general questions on current concerns about foodborne illn…					Questionnaire	Quantitative part=The demographic questionnaire assessed age, ethnic group, education level, weeks pregnant/weeks postpartum, the household’s primary food shopper and primary food preparer, and the presence of household cats. The food safety attitude/behavior survey consisted of two parts: 1) a 10-item food safety attitude scale previously developed and validated by Medeiros et al. (24) to assess…			Subjects were re-cruited through flyers placed in public places where pregnant women might frequent (i.e., baby-related merchants and grocery stores), through the Special Supplemental Nutrition Program for Women, Infants and Children (WIC), and via health care providers who worked with pregnant women.	Specify year/month to year/month if available	2002/01-2002/05	Pregnant women and women less than 6 months postpartum. Mean age=27.6, +/- 6.2 years. 74% white and most well educated.	The objective of this study was to gain insight into the current food safety behaviors and educational needs of pregnant women. Reactions and concerns related to specific food safety recommendations were examined in focus groups, with special emphasis on the identification of motivators and barriers associated with the adoption of safe food handling practices during pregnancy.	General		11	69		69	USA	Yes	Yes	Yes	Yes	Yes	Yes	Yes	Yes
73	3	Bearth A.,Cousin M.-E.,Siegrist M.	Poultry consumers' behaviour, risk perception and knowledge related to campylobacteriosis and domestic food safety	Food Control	166	44		2014	Journal article	English	Mixed-Method: Mental Models Approach (pre qualitative interviews followed by quant. survey)	Mixed-method	Mental Models Approach	Qualitative interviews	13 Swiss consumers. The interviews were initiated with general opening questions, such as “Could you tell me something about your everyday meat preparation”? Subsequently, a video showing a person preparing poultry in an unsafe way was shown. The interviews were recorded and transcribed and took, on average, 30 min. The interview outline was standardised for all interviewed consumers and was care…							Questionnaire	QUANT part=The sample was randomly selected from the Swiss electronic telephone directory. In June 2013, 1300 people from the German-speaking part of Switzerland were mailed an eight-page questionnaire and an invitation letter assuring anonymity and introducing the study’s topic. In order to ensure household randomisation, the questionnaire was addressed to a person in the household who was older…			Recruited via convenience and snowball sampling from all over the Swiss German part of Switzerland	Specify year/month to year/month if available	2013/06	Broad cross-section of the population (19-69 years old; 8 males, 5 females; 6 with lower education, 7 with higher education)	The primary goal of this paper was to investigate lay consumers’ beliefs, knowledge and behaviour in relation to Campylobacter and compare them to experts’ risk mitigation suggestions.	Safe handling of meat and poultry products	Limited QUAL data presented, but some useful quotes in table 1			13	13	Switzerland	Yes	Yes	Yes	No	No	Yes	No	Yes
84	4	A. BermÃºdez-MillÃ¡n,R. PÃ©rez-Escamilla,G. Damio,A. GonzÃ¡lez,S. Segura-PÃ©rez	Food safety knowledge, attitudes, and behaviors among Puerto Rican caretakers living in Hartford, Connecticut	Journal of food protection	512	67	3	2004	Journal article	English	Mixed-method: household observations, survey, and focus groups	Mixed-method	Not reported			Focus groups	2 focus groups with 12 participants total. Conducted in Spanish. ocus-group sessions lasted approximately 90 min each, were tape recorded, and a bilingual project assistant who specializes in food safety education took written notes.		observations in 10 households were conducted by the study  eld director. These observations allowed the researchers to directly assess food safety behaviors among Puerto Rican women while they were preparing a family meal, so that results could be compared against self-reported behaviors in a subsequent survey. A checklist with 16 items was developed to assist the observerwith the recording of s…			Questionnaire	QUANT part=rom March to May 2000, a detailed food safety needs assessment was conducted to identify food safety knowledge, attitudes, and behaviors and to be used for comparison with the observations in the 10 households. The survey instrument was divided into the following sections: (i) demographics and socioeconomic status, (ii) food shopping habits or behaviors, (iii) food safety knowledge and…			Participants were recruited through the use of  years distributed in the community, existing programs at the Hispanic Health Council, elementary schools, the Supplemental Food Program for Woman, Infants, and Children offices, other community agencies, and through word of mouth	Specify year/month to year/month if available	1999/09-2000/05	Puerto Rican women (caretakers) of at least one child between 1 and 12 years old, living in Hartford	Objective of this study is to use qualitative and quantitative research approaches to document food safety knowledge, attitudes, and behaviors of Puerto Rican caretakers living in Hartford	General		2	12		12	USA	Yes	Yes	Yes	No	Yes	No	No	No
100	5	K. Boone,K. Penner,J. C. Gordon,V. Remig,L. Harvey,T. Clark	Common themes of safe food-handling behavior among mature adults.	Food Protection Trends	706	25	9	2005	Journal article	English	Not explicitly stated-focus groups, analyzed using grounded theory approach	Qualitative	Not reported			Focus groups	8 groups (of 5-10) conducted in 3 Kansas communities using Krueger method. Questions developed based on earlier telephone survey (designed to further explore those findings). Lasted 60-90 min									through local extension programs and senior centres	Not reported		65 and older	To understand characteristic themes identified by US residents 65 and older regarding safe food handling related attitudes and behaviours and to identify antecedent variables that likely influence behaviour choices.	General		8			not reported (5-10/group)	USA	Yes	Yes	Yes	No	Yes	No	Yes	Yes
136	6	S. C. Cates,HL Carter-Young,S. Conley,B. O'Brien	Pregnant women and listeriosis: preferred educational messages and delivery mechanisms	Journal of Nutrition Education & Behavior	121	36	3	2004	Journal article	English	Focus groups	Qualitative	Not reported			Focus groups	Two focus groups were conducted in each of 4 cities (Manchester, NH; Cedar Rapids, Ia; Raleigh, NC; and Salt Lake City, Utah), for a total of 8 focus groups.In each city, one group was conducted with high school–educated individuals, and one group was conducted with college-educated individuals. Each focus group consisted of 7 or 8 participants, for a total of 63 participants									A purposeful sampling approach was employed. Local market research facilities in each city recruited pregnant women for the focus group discussions by advertising in local newspapers and contacting individuals from their databank of individuals.	Specify year/month to year/month if available	2000	18 years of age or older and at least 12 weeks pregnant at the time of the focus group, prepare food at home at least 3 times a week, and eat RTE meat and poultry products. Each group included a variety of ages and stages of pregnancy. The racial mix of each group was similar to the area in which the group was conducted. Eighty-seven percent of participants were white	The purpose of the focus groups was to characterize participants’ food safety concerns,knowledge,and practices,particularly changes made during their pregnancy; to solicit participants’ opinions about existing educational messages on the risks of listeriosis and prevention measures; and to gain insights about participants’ preferences for delivery methods for future educational initiatives.	Listeriosis prevention		8	63		63	USA	Yes	Yes	Yes	No	No	No	Yes	Yes
138	7	S. C. Cates,K. M. Kosa,T. Teneyck,L. A. Jaykus,C. Moore,P. Cowen	Older adults' knowledge, attitudes, and practices regarding listeriosis prevention.	Food Protection Trends	774	26	11	2006	Journal article	English	Mixed-method: Focus groups and questionnaire	Mixed-method	Not reported			Focus groups	6 focus groups in Raleigh (total of 48 participants). 3 groups with high school educated, 3 with college educated.					Questionnaire	Pre-post questionnaires to measurre changes after receiving brochure			Market research firm using convenience sampling	Specify year/month to year/month if available	2005/08	60 and older, and prepared food at home at least 3 times/week and ate deli meats at least once/week. Didn't own refrigerator thermometer	To evaluate effectiveness of education materials to increase knowledge and use of recommended practices for listeriosis prevention. Focus group part conducted to obtain qualitative info on participants' impressions of the fact sheet, whether they had made any changes to their practices, and any barriers to adopting recommended practices.	Listeriosis prevention	Same study as 140, but different quotes given	6	48		48	USA	Yes	Yes	Yes	No	Yes	Yes	Yes	Yes
140	7	Sheryl C. Cates,Katherine M. Kosa,Christina M. Moore,Lee-Ann Jaykus,Toby A. Ten Eyck,Peter Cowen	Listeriosis Prevention for Older Adults: Effective Messages and Delivery Methods	Educational Gerontology	587	33	7	2007	Journal article	English	Focus groups	Qualitative	Not reported			Focus groups	six focus groups with adults 60 years or older in Raleigh, North Carolina. We conducted three focus groups with high-school-educated participants and three focus groups with college-educated participants. Each focus group consisted of 8 participants, for a total of 48 participants, and included a mix of men and women of different races									Not stated	Not reported		adults 60 years or older	The purpose of the focus groups was to (a) characterize participants’ food safety knowledge and attitudes, (b) solicit participants’ opinions on the educational materials, (c) identify barriers to following the recommended practices for listeriosis prevention, and (d) identify preferred delivery methods for the educational materials.		Same study as 138, but different quotes given	6	48			USA	Yes	Yes	No	No	Yes	Yes	Yes	Yes
152	8	G. Chen,P. A. Kendall,V. N. Hillers,L. C. Medeiros	Qualitative studies of the food safety knowledge and perceptions of transplant patients	Journal of food protection	327	73	2	2010	Journal article	English	Ethnographic methods- interview script based on Health Belief Model constructs	Mixed-method	Ethnography; Health Belief Model	Qualitative interviews	Individual interviews were also conducted with those OT patients who were interested in participating, but were medically fragile and unable to attend a focus group. In 2nd study, Due to severity of illness and inability to sit in a group setting with other nonsterile individuals, all patients were interviewed one-on-one and with the assistance of a family care provider. Interviews were conducted…	Focus groups	For the first study examining knowledge and perceptions of food safety risks, physically stable patients were recruited to participate in one of two focus groups held in a conference room in a building contiguous to the medical center					Questionnaire	In study 1, All patient and family care provider participants were asked to complete a food safety attitude and food preference questionnaire before the focus group discussion or interview began. The survey included demographic and health information items, a 10-item attitudinal scale assessing general attitudes and opinions related to food safety, and a 7-item food preference questionnaire askin…			OT patients or family care providers were recruited by flyers posted in the transplant medical unit of a large, Midwestern United States comprehensive cancer center, and at clinics and locations where transplant support groups met. For the second study, both physically stable and medically fragile patients were recruited through flyers. For both studies, SCT patients or their family care provider…	Not reported		Organ or stem cell transplant patients, or their family care providers	The overall goal of this series of qualitative studies was to document the likelihood that population groups who are at increased risk for foodborne illnesses will adopt and practice food safety advice that will influence and restrict their dietary choices.We used constructs of the Health Belief Model (10) to probe patients’ perceptions of the threat of foodborne illness to their health, antecede…	General	Themes highly relevant BUT no participant quotes are given, could consider excluding because of this.	2	15	16	31	USA	Yes	Yes	Yes	Yes	No	Yes	Yes	Yes
168	9	H. H. Coleman	Focus groups on consumer attitudes on food safety educational materials in kentucky					2007	Thesis	English	Focus groups	Qualitative	Not reported			Focus groups	N=4 conducted,two in Lexington, Kentucky; one in Danville, Kentucky and one in Louisville, Kentucky, total of 43 participants					Questionnaire	A follow up telephone survey of Focus Group participants was conducted in January 2001 to determine participants’ recall of the concepts discussed during the earlier focus group meeting			Recruited through the University of Kentucky Cooperative Extension Service	Specify year/month to year/month if available	2000/05-2000/08	1= limited resource parents (13/15 female); 2=married males; 3=mothers of young children/infants, no history of FS education; 4=women of varied age with background in FS education.	Four focus groups were conducted in Kentucky to evaluate differences in the participants’ knowledge of safe food handling practices, where they obtained their knowledge, which informational source(s) they trusted to provide accurate food safety messages and the effectiveness of messages specifically provided by three different sources	General		4	43		43	USA	Yes	Yes	Yes	No	Yes	No	No	Yes
221	10	Dworkin M.S.,Pratap P.,Jackson U.,Chakraborty A.	Efficacy of a culturally-tailored educational photonovella addressing prevention of meat and poultry-related food poisoning for African Americans of low socioeconomic status	Food Protection Trends	176	35	3	2015	Journal article	English	Mixed-method: focus groups to inform educational intervention (and pre-post survey)	Mixed-method	Not reported			Focus groups	Between 6 to 12 clients were invited to participate in each of 5 focus group held sessions. 34 participants total. A focus group moderator and a community-based nutrition peer educator used a discussion guide that covered areas such as the definition of food safety, perceptions of risk, current practices, barriers to food safety practices, and access and understanding of available USDA food safet…					Questionnaire	pre- and post- intervention surveys. Also Just before the focus group discussion began, participants completed a baseline 28 question food safety knowledge and practice survey.			Adult African-Americans with the primary responsibility of preparing meals at home were recruited via fliers and direct intercept communication at two City of Chicago Department of Health clinics (Roseland and Englewood Health Centers) that predominantly serve people of color with gross income levels at or below 130% of the Federal poverty guidelines	Specify year/month to year/month if available	2011/07-2011/08	Low-income African-Americans. The majority (76%) were female, and their ages ranged from 21 to 62 years. Most (85%) purchased food using food stamps	We conducted focus groups to obtain preliminary assessment of food safety knowledge and behavior and to inform the design of educational material (8). We then developed a culturally appropriate meat-and poultry-related food safety photonovella and determined its efficacy in raising food safety knowledge and eliminating behavior gaps in African Americans of low socioeconomic status.	Safe handling of meat and poultry products		5	34		34	USA	Yes	Yes	Yes	No	Yes	No	Yes	Yes
247	11	Yaohua Feng	Aspects of Food Safety Education and Communication: Consumer Perception and Behavior Evaluation	ProQuest Dissertations and Theses	135			2015	Thesis	English	Focus groups with script guided by the Positive Deviance approach	Mixed-method	Positive Deviance Approach		Follow-up interview took place two to three weeks after the third session of the program. The author phoned each participant and asked two main questions about the program. Employing a casual chatty manner	Focus groups	Diabete groups=30 participants were separated into six groups based upon their availability. Each group had four to eight people. Three focus group sessions were led by the author, with four to eight participants per group. Due to the nature of the programs for the two audiences, each PD session with the diabetes group lasted one and one-half hours; while, while the pregnant women group, sessions…					Questionnaire	At baseline, all participants first completed a survey, which measured their safe food handling knowledge, and perceived risk of contracting foodborne illness. The post-survey consisted of three program evaluation questions and the same self-risk assessment and food safety knowledge questions in the pre-survey			For people with diabetes, the authors went to UC Davis Health Center Health Management and Education diabetes classes in Sacramento, announced the study to the participants in their classes, and left study flyers and a blank contact information forms with the classes. For pregnant women, 24 were recruited from Sutter Health Davis in Sacramento area, and 5 through the Women Infant Child program (r…	Specify year/month to year/month if available	2014/01-2014/05	People with diabetes (n=30) and pregnant women (n=29). Most of the participants in both groups identified as of Caucasian decent (69-73%). Diabetes groups 57% females	This study was aimed to fill the gap of high-risk population food safety education, and to develop a novel food safety educational program which uses a positive deviance approach.	General		6	30		30	USA	Yes	Yes	Yes	No	Yes	No	Yes	Yes
278	12	Mary Alice Gettings,Nancy Ellen Kiernan	Practices and perceptions of food safety among seniors who prepare meals at home.	Journal of Nutrition Education	148	33	3	May-Jun 2001	Journal article	English	Focus groups	Qualitative	Not reported			Focus groups	We conducted six focus groups, three in urban and three in rural western Pennsylvania counties. All were held at local senior centers, neutral places that seniors visit frequently. Total of 74 participants.									Senior center directors recruited volunteers using a script describing the study	Not reported		seniors who prepared five meals a week and were over 60 years of age. Median age was 73, ranging from 60 to 85 years old. Men and women participated in all counties, men comprising 12%.	The purpose of this study is to determine whether a need exists for an educational effort among seniors, what the content should be, and how the effort should be designed.	General		6	74		74	USA	Yes	Yes	Yes	Yes	Yes	Yes	No	Yes
287	13	Sandria Godwin,Richard Coppings,Leslie Speller-Henderson,Lou Pearson	Study Finds Consumer Food Safety Knowledge Lacking	Journal of Family and Consumer Sciences	40	97	2	2005	Journal article	English	Focus groups	Qualitative	Not reported			Focus groups	8 groups with people of common ethnicity (total N=53). Ethnic groupings included Hispanic, African American, and Caucasian									Not stated	Not reported		Three ethnic groups= Caucasian, African American, and Hispanic (each in separate focus groups)	Focus groups conducted to gain insights into consumers' refrigeration practices and understanding of food safety.	Refrigeration practices		8	53		53	USA	Yes	No	No	No	Yes	No	Yes	No
344	14	Henley S.C.,Stein S.E.,Quinlan J.J.	Identification of unique food handling practices that could represent food safety risks for minority consumers	Journal of food protection	2050	75	11	2012	Journal article	English	Focus groups	Qualitative	Not reported			Focus groups	A total of nine focus groups were conducted. Three focus groups each were composed of consumers who identified themselves as African American, Hispanic, or Asian. One of the focus groups with Hispanic consumers was conducted in Spanish, and one of the focus groups with Asian consumers was conducted in Cantonese. 56 people participated									Purposeful sampling was used to recruit and segment focus groups between race-ethnicity among African American, Asian, and Hispanic consumers. Participants were recruited with flyers posted in English, Spanish, and Cantonese at local businesses and focus group sites (church, library, community centers, and health centers), as well as through word of mouth, with key informants in the community. In…	Specify year/month to year/month if available	2011/01-2011/04	African American, Asian, and Hispanic. 18 and older, primary food preparer, in Philadelphia, regularly cooked meat/eggs. Participants included 49 females and 7 males, with an age distribution of 18 to 85+ years	The purpose of this study was to contribute to the limited body of knowledge regarding minority consumer’s food handling practices, particularly with respect to handling of raw poultry, pork, and eggs. Focus groups were constructed to obtain novel qualitative data regarding whether minority racial-ethnic consumers engage in unique, unsafe food handling behaviors or lack specific safe food handlin…	Safe handling of meat and poultry products		9	56		56	USA	Yes	Yes	Yes	Yes	Yes	Yes	Yes	Yes
353	15	Emily W. Hoffman,Verna Bergmann,Jill Armstrong Shultz,Patricia Kendall,et al	Application of a Five-Step Message Development Model for Food Safety Education Materials Targeting People with HIV/AIDS	American Dietetic Association.Journal of the American Dietetic Association	1597	105	10	2005	Journal article	English	Study based on a five-step consumer message development model (based on Health Belief Model). Steps 1-2=lit review and expert panel. Article covers steps 3-5. 3=needs assessment focus groups/interviews with care providers. 4=Focus groups to to determine barriers and motivators to following recommendations. 5=Focus groups to evaluate education materials.	Qualitative	Health Belief Model		needs assessment step also included individual in-depth interviews of health care providers who work with HIV-infected audiences	Focus groups	HIV-infected people were recruited to participate in needs assessment focus groups in Washington (four groups), Ohio (two groups), and Colorado (two groups). In step 5, four materials evaluation sessions were conducted during 2003 in Washington with HIV-infected people (n_x0001_32) to evaluate and assess receptivity to the material. Focus group topics included: a) current concerns about foodborne…					Questionnaire	Administered before focus groups for demographics, attitudes, behaviours. After each focus group, participants completed a survey that included questions about intention to use the food safety information, how much of the information was new to them, usefulness of each prototype material, and whether in the next 30 days they planned to follow each of the food safety recommendations.			Recruited by flyers distributed by agencies and health care providers.	Specify year/month to year/month if available	2002-2003	HIV-infected people. Participants were primarily middle-aged men with an average duration of HIV infection of 8 years. Most were educated beyond high school and were white/ non-Hispanic	We implemented a five-step model to assess the needs of people with HIV, develop education materials targeted to their needs, and evaluate acceptance of the materials. Needs assessment focus groups (n=_x0001_8) with HIV-infected people (n=_x0001_65) and interviews with health care providers (n_x0001_=18) were conducted to determine motivators and barriers to adopting food safety recommendations.	General		8	65		65	USA	Yes	Yes	Yes	No	Yes	No	Yes	No
367	16	E. House,J. Coveney	I mean I expect that it's pretty safe': Perceptions of food trust in pregnancy - Implications for primary health care practice	Australasian Medical Journal	358	6	7	2013	Journal article	English	Exploratory qualitative using in-depth interviews	Qualitative	Not reported	Qualitative interviews	Data collection occurred through semi-structured in-depth interviews. An interview schedule guided the interviews; however the semi-structured nature provided some room for exploration of arising issues. N=13 interviews.											An information sheet explaining the study was distributed widely and participants were recruited at numerous locations where pregnant women frequent, including physiotherapy and yoga for pregnancy classes and an obstetric clinic.	Not reported		Pregnant women aged 18 years or above (age range from 24-32, weeks gestation from 12-36).	This paper reports on an exploratory study into Australian pregnant women’s trust in the safety and quality of the food supply.	General	This one contains limited useful data; could consider excluding			13	13	Australia	Yes	Yes	Yes	Yes	Yes	Yes	Yes	Yes
370	17	P. K. Hudson,H. J. Hartwell	Food safety awareness of older people at home: a pilot study.	Journal of the Royal Society for the Promotion of Health	165	122	3	2002	Journal article	English	Pilot study	Qualitative	Not reported	Qualitative interviews	Interviews were conducted in the participantís home supported by a visual assessment of the kitchen environment. (n=16)	Focus groups	a focus group was conducted with nine individuals (age range 70-85 years)	Participant observation	Interviews were conducted in the participantís home supported by a visual assessment of the kitchen environment. (n=16) Actual refrigerator temperatures were recorded using a calibrated Kane-May temperature probe (KM22, accuracy ± 0.2°C) and details of how food was stored, together with the types of chopping boards, dishcloths and general layout and hygiene of the kitchen collected. A generic app…							Participants were recruited through a local community group aimed at the older person. Volunteers (n=16) for the observational study were recruited from a local community women's group.	Not reported		Older people (age range 60-89 years)	The aim of this pilot study was to investigate issues surrounding food safety of older people living at home.	General	Limited qualitative data presented, only a few quotes; could consider excluding	1	9	16	25	UK	Yes	No	Yes	No	No	No	No	No
444	18	P. T. Koeppl	Focus Groups on Barriers that Limit Consumers’ Use of Thermometers when Cooking Meat and Poultry Products Phase One			43-3A94-7-1637		1998	Government or research report	English	Focus groups/public opinion research	Qualitative	Not reported			Focus groups	A total of six focus groups were held, three each in Baltimore, MD, and Richmond, VA. A total of 12 individuals were recruited for each group in Baltimore, and 14 for each group in Richmond. Of all the individuals who reported to the focus group facilities, ten were selected for each group. Their selection was based on achieving the best cross-sections of cultural and socioeconomic backgrounds, a…									Macro used the services of House Market Research (HMR) of Baltimore, MD, and Southeastern Institute of Research, Inc. (SIR) in Richmond, VA, for both the focus group facilities and to recruit participants in each community. Both HMR and SIR maintain large databases of randomly selected local residents who have indicated a willingness to participate in market research projects. Potential participa…	Specify year/month to year/month if available	1997/11	Two groups each with: 1=Parents under the age of 45 who have at least one child who is 10 or younger; 2=adults 18 to 30 who are single and have no children; 3=senior citizens (defined as age 65 or older).	This report details the first phase of a two phase study to explore the use of food thermometers when cooking all kinds of meat and poultry. Phase One is designed to determine the barriers to the use of thermometers, and make suggestions as to strategies that can be incorporated into an effective consumer education campaign.	Food thermometers when cooking; Safe handling of meat and poultry products		6	60		60	USA	Yes	Yes	Yes	No	Yes	No	No	Yes
484	19	J. Lenhart,P. Kendall,L. Medeiros,J. Doorn,M. Schroeder,J. Sofos	Consumer assessment of safety and date labeling statements on ready-to-eat meat and poultry products designed to minimize risk of listeriosis.	Journal of food protection	70	71	1	2008	Journal article	English	Focus groups	Qualitative	Not reported			Focus groups	Eleven focus groups were conducted (seven in Colorado, and four in Ohio) with a convenience sample of women of childbearing age (YW) and senior women (SW). Of the 11 focus groups, six were conducted with women of childbearing age (four from Colorado, two from Ohio; n 42) and five with senior women (three from Colorado, two from Ohio; n 43).									Senior women were recruited through announcements, flyers, and sign-up sheets at two senior centers in Ohio and one in Colorado. Young women were recruited through flyers posted on college campuses and in county cooperative extension offices, Women, Infant and Children’s clinics, and women’s medical clinics in Fort Collins, Colo., and Columbus, Ohio. The flyers included the purpose of the study, …	Specify year/month to year/month if available	2006/02-2006/07	6 groups with women of childbearing age, 5 with senior women. All but one participant in the young women groups were between the ages of 19 and 45; 7% of senior women were 46 to 64 years and 93.0% were age 65 and older. The majority of young and senior women were Caucasian (71.4 and 88.3%, respectively). Education level of the senior women ranged from 8th grade or some high school (7%) to post-gr…	It was our goal to better understand awareness of L. monocytogenes among selected high-risk population groups, their opinions about various date and food safety labeling statements designed for RTE meat and poultry products, and their interest in additional information on Listeria.	Listeriosis prevention		11	85		85	USA	Yes	Yes	Yes	No	Yes	No	Yes	Yes
540	20	M. McCarthy,M. Brennan,C. Ritson,M. De Boer	Food hazard characteristics and risk reduction behaviour: The view of consumers on the island of Ireland	British Food Journal	875	108	10	2006	Journal article	English	Focus groups	Qualitative	Not reported			Focus groups	A total of 12 focus group interviews were conducted, eight in the Republic of Ireland and four in Northern Ireland. The groups were moderated by members of the research team. In total, 96 people (an average of 8 per group) participated in the study. The focus groups were conducted with compositions varying on a number of demographic variables; gender, age, socio-economic background (professional …									Respondents were recruited using a face-to-face questionnaire. The objectiv1e was to obtain as broad a representation of the Irish population as possible so as to ensure that the views of all were considered. As a consequence the recruitment questionnaire concentrated on the demographic variables mentioned above. Ideally the desire was to have a matrix of groups where each variable was combined. …	Not reported		Cross-section of population=Mix of urban/rural, male/female, age groups (18-24, 25-44, 45-64, 65+), SES status across groups	This paper reports the findings of a qualitative study that specifically addresses these questions by exploring: the influences that affect which risk characteristics dominate the formation of individual food risk perceptions associated with a variety of food risk hazards on the island of Ireland; and the risk reducing behaviours that the Irish public engage in order to minimise their likely expo…	General		12	96		96	Ireland/UK	Yes	Yes	Yes	Yes	Yes	Yes	No	Yes
543	21	S. M. McCurdy,V. Hillers,S. E. Cann	Consumer reaction and interest in using food thermometers when cooking small or thin meat items.	Food Protection Trends	826	25	11	2005	Journal article	English	Focus groups	Qualitative	Not reported			Focus groups	4 groups conducted, 8-11 people each (n=37 total), two in Washington, two in Idaho, covened at Coop Extension Offices with cooking facilities. They cooked at beef patty, pork chop, or chicken breast, used a dial or digital thermometer to assess temp of meat. Then discussed experience.									Recruited by Family and Consumer Sciences county extension educators through newsletters, posters and newspaper ads. Screened to ensure they cooked meat.	Not reported		All ages (20+ to 70s) represented, but mostly women (34/37) in their forties (35%) with children (84%).	Part of a multi-step project to increase consumers' use of thermometers to determine doneness in hamburger and other small, thin meat items such as pork chops and chicken breasts. Specific objective was to gather information about consumer attitudes toward food thermometer use for development of an effective educational campaign.	Food thermometers when cooking; Safe handling of meat and poultry products		4	37		37	USA	Yes	Yes	Yes	No	No	No	Yes	No
553	22	Meah A.	Still blaming the consumer? Geographies of responsibility in domestic food safety practices	Critical Public Health	88	24	1	2014	Journal article	English	Ethnographic study	Qualitative	Ethnography	Qualitative interviews	a multi-generational household study, involving 23 participants (aged 17–92) from 2 to 4 generations of eight families across 17 households. the household study combined food-focused life history interviews with ethnographic methods, including shopping go-alongs (Kusenbach 2003), kitchen tours, videoed meal preparation, photography6 and generally ‘hanging out’ (Evans 2012) in participants’ kitche…	Focus groups	The study reported here has attempted to include more of the ‘doings’ of practice by combining seven focus groups (n = 37) with a multi-generational household study, involving 23 participants (aged 17–92) from 2 to 4 generations of eight families across 17 households. Undertaken with naturally occurring groups, focus group discussions helped explore participants’ responses to questions concerning…	Participant observation	multi-generational household study, involving 23 participants (aged 17–92) from 2 to 4 generations of eight families across 17 households							Not stated	Specify year/month to year/month if available	2010/02 - 2011/08	Mixed=groups of different ages (20s to 70s), ethnicity, and other demographics (gender, rural/urban). Focus groups: Group Group description N A Mixed group, aged 34–35 3 B Male house-sharers, aged 23–30 5 C Mixed group of older luncheon club members living in a former mining village 6 D Cohabiting professional couples, aged 29–41 6 E Mixed group of people living in rural areas, aged 39–79 8 F Ind…	This paper explores the ways in which differing – and often competing – discourses and sources of knowledge regarding food preparation and storage, and food safety practices, have been negotiated into everyday kitchen life. The aim of the study was to examine patterns of continuity and change in families’ domestic kitchen practices within living memory, exploring domestic food provisioning practi…	General		7	37	23	60	UK	Yes	No	No	No	Yes	Yes	No	No
554	23	L. C. Medeiros,G. Chen,V. N. Hillers,P. A. Kendall	Discovery and development of educational strategies to encourage safe food handling behaviors in cancer patients	Journal of food protection	1666	71	8	2008	Journal article	English	Focus groups, script guided by Health Belief Model, and interviews with health care providers.	Mixed-method	Health Belief Model		Physicians, nurses, dietitians, and social workers who worked with cancer patients were interviewed	Focus groups	Six focus groups were formed (two each in Ohio, Colorado, and Washington).					Questionnaire	Participants were asked to complete a food safety attitude and food preference questionnaire before the focus group discussions began. The survey had three sections: demographics and background information, a 10-item food safety attitude scale, and a 9-item food preference questionnaire. Participants later evaluated developed educational resources.			Recruited through flyers placed in hospitals, cancer clinics, and outpatient centers	Not reported		Cancer patients who were undergoing chemotherapy or had completed chemotherapy in the last 6 months were recruited. n=31. Overall, the group was well educated; all participants had completed high school, and 61.3% had completed college or graduate school. Most participants (n 17; 54.8%) were 45 to 64 years of age, and 29% were 65 years or older. Many participants owned pets, which were primarily …	The present study is a portion of a multistage research project to identify food handling behaviors of special importance for various consumer groups at high risk for foodborne illness to understand motivators for and barriers to adopting recommended food safety behaviors, and to develop food safety educational materials for specific high-risk groups. Findings for cancer patients are reported in …	General		6	31		31	USA	Yes	Yes	Yes	Yes	No	No	Yes	Yes
562	24	Meysenburg R.,Albrecht J.A.,Litchfield R.,Ritter-Gooder P.K.	Food safety knowledge, practices and beliefs of primary food preparers in families with young children. A mixed methods study	Appetite	121	73		2014	Journal article	English	Mixed methods convergent parallel design study, focus groups script guided by Health Belief Model. The qualitative approach of phenomenology (using focus groups) was used to explore the meaning of foodborne illness among main food preparers for children 10 years and younger residing in urban and rural areas of the Midwest.	Mixed-method	Phenomenology; Health Belief Model			Focus groups	Ten focus groups (n = 72) were conducted, averaging seven participants per group and 50 min duration. One researcher, a nutrition graduate student who had completed coursework in qualitative inquiry, conducted all focus groups in community centers, churches, and local extension offices using the interview script and standardized protocol					Questionnaire	A survey assessing participant’s knowledge of safe food handling was developed based on previous food safety related research			Participants were recruited using a random purposeful sampleof mailing addresses obtained from InfoUSA, a database of 4300 telephone directories. Letters and stamped, self-addressed reply postcards were mailed to 300 individuals for each of the focus group locations. Flyers, posted in communities where focus groups were to be conducted, were also used for recruitment.	Not reported		Main food preparers for children 10 years and younger residing in urban and rural areas of the Midwest. Participants were primarily female (n = 62), 36 ± 8.6 (mean ± standard deviation) years of age, and the highest level of education reported by 43% was a college/postgraduate degree.The majority reported current or previous work (11% and 61% respectively) in a food/nutrition related job although…	Purpose was to explore the food safety knowledge, perceptions/beliefs and practices of the main food preparer in families with children 10 years and younger using the constructs of the Health Belief Model.	General		10	72		72	USA	Yes	Yes	Yes	Yes	Yes	Yes	Yes	Yes
569	25	Richard Milne	A focus group study of food safety practices in relation to listeriosis among the over-60s	Critical Public Health	485	21	4	2011	Journal article	English	qualitative research project=focus groups	Qualitative	Not reported			Focus groups	6 groups conducted, 3-8 per group, N=34 total in UK. Each group meeting lasted 90 minutes and followed a semi-structured protocol which explored attitudes and routines related to food in general and participants’ use of food labelling. The balance of groups in Sheffield and Norfolk allowed groups to be recruited in areas with differing socio-economic profiles and accounted for potential differenc…									Groups were conducted in Sheffield and Norfolk and were recruited through visits or in one case through contact with a trusted ‘gatekeeper’ who facilitated access to an existing group of which they were a member.	Not reported		Older than 60 (range 60-90). Balance of socio-economic profiles in both focus group locations.	this article draws on the early findings of current qualitative research into older people’s attitudes to food and use of date labels to consider the relationship between vulnerability and food safety risk. this article describes how food safety and listeriosis risk emerge within socially and geographically situated practices that exist in relation with other food-related routines, most important…	Listeriosis prevention		6	34		34	UK	Yes	Yes	Yes	No	Yes	Yes	No	No
643	26	Parra P.A.,Kim H.,Shapiro M.A.,Gravani R.B.,Bradley S.D.	Home food safety knowledge, risk perception, and practices among Mexican-Americans	Food Control	115	37	1	2014	Journal article	English	Mixed-method (not explicitly called this though): focus groups and quantitative survey	Mixed-method	Not reported			Focus groups	Ten focus group interviews were conducted with MexicanAmericans during the spring and summer of 2010 in Texas and in New York, for a total of 78 participants of which 62 participants were born in Mexico. In New York, we conducted 2 focus groups in a small town in the northwestern part of the state and 3 focus groups in a small city located in the southwestern corner of the state about 50 miles fr…					Questionnaire	A survey questionnaire was designed based on salient home food preparation issues that had emerged during the focus groups.			Participants were identified through several agencies and organizations serving Hispanics (mostly Mexican). A church, a day care center, and a community health clinic assisted in the recruitment process.	Specify year/month to year/month if available	2010	Mexican immigrants or Mexican-Americans (that cooked at least 4 days or more a week for at least two other people in the household). Participants recruited in New York (N ¼ 32) were Mexican immigrants who had lived in the U.S. between3 and 40 years, half came in the last 10 years. Mexican participants in New York had a lower level of educational attainment (about half reported less than a high sc…	The present study has two primary goals: to assess perception of home food safety, awareness of home food handling risks and home food preparation practices of these Mexican-Americans and to identify (demographic or other perceptual) factors associated with unsafe home food preparation practices to provide practical guidance for designing messages to improve home food safety in this population.	General		10	78		78	USA	Yes	Yes	Yes	Yes	Yes	Yes	Yes	Yes
692	27	Ravarotto L.,Crovato S.,Mantovani C.,Dâ€™Este F.,Pinto A.,Mascarello G.	Reducing microbiological risk in the kitchen: piloting consensus conference methodology as a communication strategy	Journal of Risk Research				2015	Journal article	English	Mixed-method: survey, focus groups, consensus conference	Mixed-method	Not reported			Focus groups	1 focus group in Padova/Italy, 8 students. Conducted using a semi-structured interview format for the discussion conducted by a moderator and involving a homogeneous group of participants.					Questionnaire	The survey was carried out in the north of Italy. Taking part in the exploratory phase were 123 young people studying in the city of Parma (face-to-face survey).	Other	NO QUAL OUTCOME DATA FROM THIS: The three consensus conferences lasted 5 h in each venue. The exploratory phase had served to produce background materials to give to the participants (Nielsen et al. 2006; Daghini 2013). The material was prepared by the organizers on the basis of the literature provided by the project partners (veterinarians and microbiologists with expertise in food risk) and fro…	The students taking part in the project were selected according to several specific characteristics: being enrolled at the faculties of Agrarian and Veterinary Science (ISCED Classification, UNESCO ’97, MIUR D.M. 4/2000), attending the first three years of the course (age 19–22), living alone or with other students, and preferably not vegetarians or vegans. The resulting sample of students in pos…	Specify year/month to year/month if available	2012-2013	University students aged between 19 and 22 years	The aim of this study was to pilot a method of participatory communication addressed to young consumers and designed to reduce the microbiological risks associated with the consumption of meat products. Behaviour in the kitchen and the perception of microbiological risk associated with meat were instead analysed in detail through a focus group.	Safe handling of meat and poultry products		1	8		8	Italy	Yes	No	Yes	No	Yes	No	No	Yes
695	28	E. C. Redmond	Food safety behaviour in the home: development, application and evaluation of a social marketing initiative. Chp. 7: Design, development and application of a social marketing approach to food safety education.	Thesis				2002	Thesis	English	Mixed-methods approach using "social marketing".	Mixed-method	Social Marketing			Focus groups	3 focus groups were co-ordinated on separate occasions and each lasted 90 minutes. Each discussion group was held in a private house in Whitchurch, Cardiff, and consisted of between six and nine participants. Participants \¡/ere seated facing each other in an open plan kitchen / dining room area. Each group was moderated by a non-biased, trained professional and co-moderated by the researcher fro…					Questionnaire	Data collected from the questionnaire entitled 'Attitudes and perceptions of food preparation practices'. To obtain quantitative data about the shops, amenities and other locations that consumers from the target audience frequented in Llanrumney, a simple, short questionnaire (see Appendix 7.11) was developed and distributed to participants in focus groups from the test community. In addition, th…			Focus group participants were recruited using a local Market Research Agency (Beaufort Research Ltd, Cardiff). Face-to-face recruitment interviews were held by field researchers using a specified recruitment questionnaire and show cards. The Market Research Agency also sent personalised letters to participants to confirm arrangements and agreement for participation in the discussion group.	Not reported		Older females (aged 60-75 years old) from lower social classes	Apply and implement the principles and concepts of social marketing to food safety education. Design food safety interventions using the social marketing approach. Formulate a social marketing strategy for a targeted, community food safety education initiative. In this study, focus group discussions facilitated a thorough understanding of the target audience, in terms of psychological processes, …	General	Most relevant data is in Table 7.1	3	24		24	UK	Yes	Yes	Yes	No	Yes	Yes	Yes	Yes
711	29	B. Roe,M. F. Teisl,A. S. Levy,K. Boyle,M. L. Messonnier,T. L. Riggs,M. J. Herrmann,F. M. Newman	Consumers' Assessment of the Food Safety Problem for Meals Prepared at Home and Reactions to Food Safety Labeling	Journal of Food Products Marketing	9	6	4	1999	Journal article	English	Focus groups	Qualitative	Not reported			Focus groups	8 focus groups conducted in Atlanta, Boston, San Fransisco, Madison. N=81 people, 8-12 per group.									Not stated	Specify year/month to year/month if available	1999	Diverse mix of socio-demographic characteristics	To understand how representative consumers framed the issue of food safety as it relates to food prepared at home and then test different product-specific information vehicles for effectiveness.	General	Only small section of results is relevant to this study	8	81		81	USA	Yes	No	No	No	Yes	No	No	No
723	30	RTI	PR/HACCP RULE EVALUATION REPORT Thermometer Usage Messages and Delivery Mechanisms for Parents of Young Children					2002	Government or research report	English	Focus groups	Qualitative	Not reported			Focus groups	RTI conducted a total of six focus groups— two groups in each of three different locations (Nashville, Tennessee; Minneapolis, Minnesota; and Portland, Oregon). Each group included eight or nine participants, for a total of 49 participants. We sent Thermy™ educational materials, including items evaluated in the focus groups, to all focus group participants one month prior to the focus group discu…					Questionnaire	When recruiting participants, we administered a survey to collect information on participants’ current food handling practices, including their thermometer usage. We administered the same survey (i.e., the Prediscussion Survey) prior to the focus group discussions to allow us to make pre- and post-comparisons on thermometer usage.			We recruited participants to reflect the racial diversity of the area in which the focus groups were conducted. Participants had to meet the following eligibility criteria: have primary responsibility or share responsibility for cooking in their household; prepare food and cook in the home at least three times a week; eat meat and/or poultry; prepare meat and/or poultry in the home at least twice…	Not reported		Individuals who have children aged 10 and younger. Half of groups with high-school edu, half with higher edu. We recruited participants to reflect the racial diversity of the area in which the focus groups were conducted.	The objectives of the focus group study were to (1) assess the effectiveness of providing Thermy™ educational materials, with and without thermometers, at changing consumers’ behavior to use food thermometers; (2) evaluate the Thermy™ educational materials; and (3) identify effective delivery mechanisms for the Thermy™ educational materials. In addition, we collected information on participants’ …	Food thermometers when cooking; Safe handling of meat and poultry products	Only a small section is relevant; could consider excluding	6	49		49	USA	Yes	No	No	No	Yes	No	No	No
764	31	M. M. Siebert,C. Perry,L. O’Connell,J. Albrecht ,K. Stenger,K. Vlasin-Marty	A Mixed Methods Approach to Investigating Food Safety Behavior in a Sample of Native American and Hispanic Caregivers of Young Children		59	3		2014	Journal article	English	Convergent parallel mixed methods design; focus group script was structured using the Health Belief Model	Mixed-method	Health Belief Model			Focus groups	A total of nine focus groups were conducted; five Native American groups and four Hispanic groups. A total of 55 primary food handlers matching the demographic criteria for inclusion participated in this study (28 Native American; 27 Hispanic).					Questionnaire	The quantitative data, collected by a validated food safety knowledge survey (r=.793), were used to find knowledge gaps in food safety information and was structured using the four food safety educational constructs of the USDA FightBac campaign. Once informed consent was obtained, and before the focus groups began, participants completed a food safety knowledge survey and a demographic form			Participants were recruited in central and southern New Mexico over a three-week period using recruitment flyers strategically placed in local community centers, community medical and dental clinics, grocery stores, and pharmacies. An advertisement of the study was also posted on craigslist.org. Participants were screened for eligibility and were provided the details of the study and logistics of…	Not reported		Native American (NA) and Hispanic (Hisp) caregivers for at least one child under the age of 10.	The purpose of this study was to use a convergent parallel mixed methods design to explore the similarities and differences in food safety knowledge, beliefs, and practices of Native American (NA) and Hispanic (Hisp) caregivers who prepare food for young children in a home environment.	General		9	55		55	USA	Yes	Yes	Yes	Yes	No	No	Yes	Yes
794	32	Stenger K.M.,Ritter-Gooder P.K.,Perry C.,Albrecht J.A.	A mixed methods study of food safety knowledge, practices and beliefs in Hispanic families with young children	Appetite	194	83		2014	Thesis	English	Convergent mixed methods design; focus group script based on health belief model	Mixed-method	Health Belief Model			Focus groups	Krueger (1994) methodology for conducting focus group discussions was followed using a semi-structured, open-ended format. Audio tapes from the focus groups (6 groups, 52 participants total) were transcribed into written notes. A bilingual person translated the Spanish audio tapes into English notes. Two were held in Lincoln, Nebraska and one in each of the following locations: South Sioux City, …					Questionnaire	A quantitative knowledge survey adapted for easier understanding, shorter length, cultural appropriateness and less repetitiveness from a validated published article (ByrdBredbenner et al., 2007) was used to evaluate food safety knowledge for the four %&'()*+,-.!concepts: Clean, Separate, Cook, Chill; and two additional concepts: foods that increase risk, and groups at increased risk. This revise…			Participants qualified for the study if they considered themselves the primary food handler in a Hispanic family that prepared food for children 10 years old and younger. The participant did not necessarily have to be the child’s parents, but could be an aunt, uncle, grandparent, cousin, older sister or someone else in the household who does the food preparation. Participants were recruited throu…	Not reported		Primary food handler in Hispanic families with children 10 years old and younger. Mean age=39 years, +/- 7.7. Almost all participants were female (51 of 52), middle aged, from Mexico and with lower education levels.	This mixed methods study addresses food safety for Hispanic families with young children in Nebraska. Qualitative focus groups explored food safety handling beliefs and practices through the lens of the Health Belief Model.	General		6	52		52	USA	Yes	Yes	Yes	Yes	Yes	Yes	Yes	Yes
816	33	M. Taylor,M. Kelly,M. NoÃ«l,S. Brisdon,J. Berkowitz,L. Gustafson,E. Galanis	Pregnant women's knowledge, practices, and needs related to food safety and listeriosis: A study in British Columbia	Canadian Family Physician	1106	58	10	2012	Journal article	English	Mixed-method (though not explicitly called this). "Quantitative and qualitative methods"	Mixed-method	Not reported			Focus groups	3 focus groups were conducted with English-speaking women who had recently delivered babies. 25 women participated in the focus groups. Women were recruited through established programs for new mothers offered by Fraser Health Authority (population 1.6 million) located in southwest BC. Groups were selected from different geographic regions based on sociodemographic features. Open-ended inquiry wa…					Questionnaire	Women from a convenience sample of 7 family practice clinics in Vancouver Coastal and Fraser health authorities (population 2.7 million) located in southwest BC who were aware that they were pregnant and who were able to read English were asked to complete a self-administered questionnaire in their HCPs’ offices.			Women were recruited through established programs for new mothers offered by Fraser Health Authority (population 1.6 million) located in southwest BC. Groups were selected from different geographic regions based on sociodemographic features.	Specify year/month to year/month if available	2009/07-2010/02	English-speaking women who had recently delivered babies. Most (84%) <=30 years old, 84% post high school education/and most middle-high income, 64% white.	The objective of this study was to better understand the knowledge, attitudes, practices, and needs of pregnant women regarding food safety, including the risk of listeriosis, in order to develop targeted messages and resources in BC.	Listeriosis prevention		3	25		25	Canada	Yes	Yes	Yes	No	Yes	Yes	Yes	Yes
844	34	Mary Jo Trepka,Violet Murunga,Syreeta Cherry,Fatma G. Huffman,Zisca Dixon	Food Safety Beliefs and Barriers to Safe Food Handling among WIC Program Clients, Miami, Florida	Journal of Nutrition Education and Behavior	371	38	6	2006	Journal article	English	Focus groups, script based on Health Belief Model, using recommendations from Krueger.	Qualitative	Health Belief Model			Focus groups	Each of the 5 focus groups consisted of 4 to 9 participants for a total of 32 participants, conducted at a Miami-Dade County WIC clinic.									Participants were recruited through a flyer handed out by research staff to women who came to the clinic during the study period.	Specify year/month to year/month if available	2004/11-2004/12	Low-income women, clients of USDA Special Supplemental Nutrition Program for Women, Infants, and Children (WIC Program). The women ranged in age from 18 to 55 years of age. The racial/ethnic distribution was as follows: 17 (53%) non-Hispanic, non-Haitian Blacks, 7 (22%) Haitian Blacks, 6 (19%) Hispanic Whites, 1 (3%) Hispanic Black, and 1 (3%) non-Hispanic White. Six (19%) had not graduated from …	To determine beliefs about and barriers to good food safety practices among clients of a Special Supplemental Nutrition Program for Women, Infants, and Children (WIC Program).	General		5	32		32	USA	Yes	Yes	Yes	Yes	Yes	Yes	Yes	Yes
206	35	Dickinson A.,Wills W.,Meah A.,Short F.	Food safety and older people: The Kitchen Life study	British journal of community nursing	226	19	5	2014	Journal article	English	Ethnographic approach: methods included a kitchen tour, photography, observation, video observation, informal interviews and diary methods	Qualitative	Ethnography	Qualitative interviews	Informal interviews gave participants an opportunity to describe events and 'stories' relating to kitchen life and the f.Ktors that they believed shaped them over the course of their lives.			Participant observation	Researchers visited participating households either three or four times. Researchers were given a tour of the kitchen at the initial fieldwork visit and sketches were drawn, documenting items and appliances in the kitchen and associated areas. Researchers took extensive photographs of the kitchen layout, work surfaces, contents of kitchen cupboards, drawers, the fridge/freezer and any areas where…					Other	Each researcher used video to record everyday kitchen life and many households chose to use the digital video recorders we left with them to record activities between visits. This facilitated recording of a more diverse range of activities at different times of day/week.	A total of 20 households were recruited purposively to act as case studies. To recruit the sample, we wrote to people randomly selected from the FSA's database of individuals who had taken part in the 2010 Food and You survey and who had agreed to be recontacted to take part in future FSA-funded research. Households were located across the UK and included a range of housing types. A total of 10 h…	Not reported		aged 60 years and older (5 included people aged 60-79 and 5 with people aged 80+	The aim of the Kitchen Life study reported in this article, commission by the UK FSA, was to examine what actually happens in domestic kitchens to assess whether and how this has the potential to influence food safety in the home, to complement other evidence about FBI and the domestic setting.					10	10	UK	Yes	Yes	Yes	No	Yes	No	Yes	Yes
912	35	Wills W.J.,Meah A.,Dickinson A.M.,Short F.	'I don't think I ever had food poisoning'. A practice-based approach to understanding foodborne disease that originates in the home	Appetite	118	85		2015	Journal article	English	A qualitative and ethnographic approach using a range of methods (practice based approach). Three to four visits of between one and four hours were made to each household (n=20).	Qualitative	Ethnography	Qualitative interviews	Informal interviews=Rather than being conducted as one or more ‘standalone’ or formal interviews, talking to participants was continuous and informal. Informal interviews were intended to give participants an opportunity to account for events and stories relating to kitchen life and the factors that they believed shaped them over the life course			Participant observation	Observation and video-observation=As well as direct observation of a household’s kitchen practices, the research team also used video to record everyday kitchen life. One unanticipated aspect of using this method was that many participants were willing to use the video recording equipment themselves, in between our visits. We discussed with participants the range of things we were interested in, …	Analysis of documents	Other techniques for participant engagement, including the use of diaries and scrap books=Households had the opportunity to use disposable cameras, notebooks and pencils provided by the research team. This helped individuals to participate according to their own preferences and competencies and at a time convenient to them			Other	A kitchen tour and mapping exercise; Photography and photo-elicitation; The participant-led kitchen tour was a way of building rapport with participants and also became a ‘way in’ to their kitchen and kitchen life, to begin to understand the kitchen as a place – a space with meaning. Sketches were made by the research team and maps subsequently drawn to indicate the layout of the space and its ma…	In May 2012 we wrote to 800 people randomly selected from a database of individuals who had taken part in the UK’s 2010 Food and You survey and who had agreed to being re-contacted about taking part in future research commissioned by the Food Standards Agency (n = 2402). Individuals were sent a letter from the research team, a study information leaflet and a short screening questionnaire with a r…	Specify year/month to year/month if available	2012/05	5 households of 60-79 year old couples/individuals, 5 of 80+ couples/individuals, 8 with those <60 years; 2 with pregnant women. Diverse mix of genders and living situations. Of the 20 households, nine had at least one person in employment; six had children under 18 years; nine had pets and four had help with domestic tasks. The households were located across the UK and included a mix of social a…	The aim of the study reported here was to investigate, analyse and interpret domestic kitchen practices in order to provide fresh insight about how the domestic setting might influence food safety. Using current theories of practice meant the research, which drew on qualitative and ethnographic methods, could investigate people and material things in the domestic kitchen setting whilst taking acc…	General				20	20	UK	Yes	Yes	Yes	Yes	Yes	Yes	Yes	Yes
957	36	Porticella Norman, Shapiro Michael, and Gravani Robert	Social Barriers to Safer Food Preparation and Storage Practices Among Consumers	Conference Paper				2008	Conference proceedings paper/abstract	English	Focus groups, guided by current health and risk behavior models, These theories include theory of planned behavior (TPB) (Ajzen, 1985; 1989; 1991), the health belief model (HBM) (Rosenstock, 1974), protection motivation theory (PMT) (Rogers, 1975; 1983), and the extended parallel processing model (EPPM) (Witte, 1992).	Qualitative	TPB; Health Belief Model; Protection motivation theory; extended parallel processing model			Focus groups	Two researchers, a moderator (the first author of this report) and an observer, conducted the focus groups with each session including 9 to 13 participants. Each lasted about 90 minutes. In total, 32 women and 13 men participated in the focus groups with ages ranging 18 to 86 years (M = 51 years). A funneled discussion format (Krueger, 1988; Morgan, 1997) was used in the first two focus groups (S…									Participants for the focus groups were recruited from four communities in Western New York. Two of the communities were urban (Binghamton and Syracuse) and another two were suburban/rural (Watkins Glen and Voorheesville). Participants were recruited through flyers posted in local community centers (administered by a university extension group).	Specify year/month to year/month if available	2006/03-2006/09	Mix of general population (no specific demographics targeted). ages ranging 18 to 86 years (M = 51 years). On average, participants were preparing 13 meals per week for their household and five meals per month for people from outside their household. Approximately half of the participants (n = 21) were preparing meals for one or more children in their household and approximately 2/3 of the partic…	The current study gathered data aimed at understanding why people do not comply with safe food handling recommendations at home. Participants were also asked about existing food safety messages to see if that might provide additional clues about non-compliance. Finally, we asked participants both what might convince them to follow current safety recommendations as well as how they might try to co…	General		4	45		45	USA	Yes	Yes	Yes	Yes	Yes	Yes	No	Yes
958	37	Yarrow L., Remig V.M., Higgins M.M.	Food safety awareness: concerns, practices, and openness to change of college students with health and non-health majors	Food Protection Trends	585-591	28	7	2008	Journal article	English	Focus groups	Qualitative	Not reported			Focus groups	4 focus groups, 2 with health majors, 2 with non health majors. Moderated by first author. Previous lit used to create questions. Lasted 90 mins, included 6-10 people each. 14 food safety issues discussed.									Flyers posted in academic buildings and in-class announcements	Specify year/month to year/month if available	2004-2005	College students (upper level nutrition, as health majors, and upper level journalism, as non health major students). 86% female, mean age 21, 66% lived in house, condo or apartment. 43% health majors, 57% non health. 39% health and 35% non-health students have some formal food safety training.	The purpose of this study was to confirm results found in the few previous studies with college students and to explore areas not researched in previous studies: openness to change and barriers to change.	General		4	30		30	USA	Yes	Yes	Yes	No	Yes	Yes	Yes	Yes
